# Supplementary material for: Shared genetic loci between Alzheimer’s disease and multiple sclerosis: Crossroads between neurodegeneration and immune system
Source: Neurobiol Dis. Author manuscript; Available in PMC 2025 Mar 6. (PMC11884797; doi:10.1016/j.nbd.2023.106174)
Supplement: 1-s2.0-S0969996123001894-mmc2 [file NIHMS2047170-supplement-1-s2_0-S0969996123001894-mmc2.xlsx]

## Sheet: Legend
Table	Content
Supplementary Table 1	Univariate MiXeR results
Supplementary Table 2	Bivariate MiXeR results
Supplementary Table 3	Genomic loci jointly associated with Alzheimer disease (AD) at conjunctional FDR (conjFDR) < 0.05 given association with multiple sclerosis (MS). Top gene predicted by Open Targets, overall score from Open Targets model (V2G), Distance by canonical TSS, pQTL, sQTL, eQTL and gene position from Open Targets tool.
Supplementary Table 4	LAVA results for 4 main significant loci with local genetic correlation between AD and MS
We used MiXeR model described by Frei O. et al., 2019, Holland et al., 2020. Observed scale heritability h2 were calculated by formula: h2 = (heterozygosity for chr19 or without chr19) * pi * sig2_beta. Number of SNPs were count by formula: n SNPs mean = n SNPs per chromosome 19 (or for all chromosomes without chromosome 19) * pi coefficient (mean) for unique SNPs. For shared SNPs instead pi coef…

## Sheet: Suppl.1
Supplementary Table 1. Univariate MiXeR results for AD (chr19 and all excluded chr19 and MHC) and MS (chr19 and all excluded chr 19 and MHC)
Univariate mixer
AD ex MHC ex chr19
Trait:chromosomes	pi (mean)	pi (std)	sig2_beta (mean)	sig2_beta (std)	sig2_zero (mean)	sig2_zero (std)
AD ex MHC ex chr19	0.000177828	1.49583e-05	0.000105038	5.87507e-06	0.989202	0.000374917
h2 (mean)	h2 (std)	nc (mean)	nc (std)	AIC	BIC
0.028237	0.00138764	1736.46	145.863	152.698	163.545
AD only chr19
Trait:chromosomes	pi (mean)	pi (std)	sig2_beta (mean)	sig2_beta (std)	sig2_zero (mean)	sig2_zero (std)
AD only chr19	0.000116339	1.43042e-05	0.0106216	0.00383022	1.1245	0.00174422
h2 (mean)	h2 (std)	nc (mean)	nc (std)	AIC	BIC
0.05985	0.599646	27.0329	3.32504	1985.77	1993.12
MS ex MHC ex chr19
Trait:chromosomes	pi (mean)	pi (std)	sig2_beta (mean)	sig2_beta (std)	sig2_zero (mean)	sig2_zero (std)
MS ex MHC ex chr19	0.000177972	8.41594e-06	m	3.86728e-05	1.04098	0.000595195
h2 (mean)	h2 (std)	nc (mean)	nc (std)	AIC	BIC
0.232	0.00751408	1737.87	82.1805	987.3286656486104	997.8397330390522
MS only chr 19
Trait:chromosomes	pi (mean)	pi (std)	sig2_beta (mean)	sig2_beta (std)	sig2_zero (mean)	sig2_zero (std)
MS only chr 19	0.0002753767753252469	2.8704101067019183e-05	0.0013351757299694062	0.00015530822908856019	1.0661099444152409	0.0016962973473263474
h2 (mean)	h2 (std)	nc (mean)	nc (std)	AIC	BIC
0.0178044	0.04534468085027675	63.9874	6.67004	84.57637098002434	91.50984933543205

## Sheet: Suppl.2
Supplementary Table 1. Bivariate MiXeR results for AD vs MS (AD chr19 vs MS chr19 and AD vs MS with MHC and chr19 exclusion)
Bivariate mixer
ADex19MHC and MS ex19MHC
Trait:chromosomes	trait1	trait2	dice (mean)	dice (std)	pi1 (mean)	pi1 (std)	pi2 (mean)	pi2 (std)	pi12 (mean)	pi12 (std)
ADex19MHC_MSex19MHC.fit.json	AD19	MS19	0.22143603746697407	0.05946926335221857	0.00013839659831654105	1.7475265170055958e-05	0.0001385406517141345	1.1562421684869908e-05	3.9431110580898316e-05	1.0825664444188106e-05
ADex19MHC_MSex19MHC.test.json	AD19	MS19	0.22143603746697407	0.05946926335221857	0.00013839659831654105	1.7475265170055958e-05	0.0001385406517141345	1.1562421684869908e-05	3.9431110580898316e-05	1.0825664444188106e-05
nc1 (mean)	nc1 (std)	nc2 (mean)	nc2 (std)	nc12 (mean)	nc12 (std)	rho_zero (mean)	rho_zero (std)	rho_beta (mean)	rho_beta (std)
1351.42	170.644	1352.83	112.906	385.039589915875	105.71118430979	0.0006832164439956045	0.002224209166753633	0.07256663173955138	0.1106753760382911
1351.42	170.644	1352.83	112.906	385.039589915875	105.71118430979	0.00071109544391319	0.000419563017030325	0.07256663173955138	0.1106753760382911
rg (mean)	rg (std)	fraction_concordant_within_shared (mean)	fraction_concordant_within_shared (std)	best_vs_min_AIC	best_vs_min_BIC	best_vs_max_AIC	best_vs_max_BIC
0.013501544663462256	0.020527510652362937	0.5232737079939926	0.0354822474779127	6.054596238530939	-3.469830738815326	51.50475104253273	41.98032406518647
0.013501544663462256	0.020527510652362937	0.5232737079939926	0.0354822474779127
AD19 and MS19
Trait:chromosomes	trait1	trait2	dice (mean)	dice (std)	pi1 (mean)	pi1 (std)	pi2 (mean)	pi2 (std)	pi12 (mean)	pi12 (std)
AD19_MS19.fit.json	AD19	MS19	0.3173495010024549	0.07136338003292192	5.393369928038106e-05	1.721391734654073e-05	0.00021297153665362123	2.573787027373244e-05	6.240523867162559e-05	1.619505033872396e-05
AD19_MS19.test.json	AD19	MS19	0.3173495010024549	0.07136338003292192	5.393369928038106e-05	1.721391734654073e-05	0.00021297153665362123	2.573787027373244e-05	6.240523867162559e-05	1.619505033872396e-05
nc1 (mean)	nc1 (std)	nc2 (mean)	nc2 (std)	nc12 (mean)	nc12 (std)	rho_zero (mean)	rho_zero (std)	rho_beta (mean)	rho_beta (std)
12.5322	3.99988	49.4867	5.98053	14.5007	3.76313	-0.07601243924549873	0.01997344226834555	0.20371609533645554	0.20655001114529725
12.5322	3.99988	49.4867	5.98053	14.5007	3.76313	-0.03526844070786543	0.004647490612104918	0.20371609533645554	0.20655001114529725
rg (mean)	rg (std)	fraction_concordant_within_shared (mean)	fraction_concordant_within_shared (std)	best_vs_min_AIC	best_vs_min_BIC	best_vs_max_AIC	best_vs_max_BIC
0.0689498204700367	0.06631966351549048	0.5669402887330443	0.06887414233183253	2.7824508020845315	-3.2553624238644714	1.8522000243865477	-4.185613201562456
0.0689498204700367	0.06631966351549048	0.5669402887330443	0.06887414233183253

## Sheet: Suppl.3
Supplementary Table 3. Genomic loci jointly associated with Alzheimer disease (AD) at conjunctional FDR (conjFDR) < 0.05 given association with multiple sclerosis (MS).
Locus	Lead SNP	Chr	Lead BP	A1/A2	Gene	Overall V2G	Dist. (Canonical TSS)	pQTL	sQTL	eQTL	Position
1	rs6675393	1	157734907	C/T	FCRL1	0.399799	55003	0.7	0.7	0.8	-
2	rs2147472	1	160341876	G/A	COPA	0.28672	28520		0.6	0.8	-
3	rs12122809	1	201014966	C/T	CACNA1S	0.172837	66613			0.7	intron_variant
4	rs6661489	1	207698044	C/T	CR1	0.367203	28552		0.9	0.8	intron_variant
5	rs72932709	2	203639501	A/G	FAM117B	0.179276	139809			1	-
6	rs1846190	6	32583813	G/A	HLA-DQA2	0.473441	125355	0.8	1	0.9	-
7	rs10806425	6	90926612	A/C	BACH2	0.219316	79950			0.8	intron_variant
8	rs1870171	10	98019113	G/A	BLNK	0.166197	12231			0.5	intron_variant
9	rs2242498	12	94649595	C/T	PLXNC1	0.139638	107242			0.5	intron_variant
10	rs17617994	14	103959289	G/T	MARK3	0.247082	107575		0.6	0.4	intron_variant
11	rs10400902	15	79231616	G/A	CTSH	0.51992	10300	0.9	0.9	1	intron_variant
12	rs9939774	16	30068354	C/T	INO80E	0.373642	61318		0.9	1	-
13	rs2119931	17	47429834	G/A	PHOSPHO1	0.185915	121685			0.8	-
14	rs7260482	19	45143942	A/C	PVR	0.305433	3156	0.9		0.9	-
15	rs35866622	19	49218060	C/T	MAMSTR	0.339638	4922		0.5	0.8	splice_region_variant
16	rs2094871	21	40460859	G/A	ETS2	0.205835	283750			0.9	-

## Sheet: Suppl.4
Supplementary Table 4. LAVA results for 4 main significant loci with local genetic correlation between AD and MS.
locus	chr	start	stop	n.snps	n.pcs	rho	rho.lower	rho.upper	r2	r2.lower	r2.upper	p	h2.obs.MS	p.h2.MS	h2.obs.AD	p.h2.AD	p.h2.MS.Bonferroni	p.h2.AD.Bonferroni	p.h2.MS_AD.Bonferroni	p.r2.Bonferroni
154	1	200134006	201067952	2313	233	-0.388805	-0.59038	-0.19776	0.15117	0.03911	0.34855	0.000106033	0.00469665	1.70032e-12	0.00357001	1.41743e-51	TRUE	TRUE	TRUE	TRUE
849	5	87943483	89584466	2174	260	-0.486687	-0.75425	-0.24339	0.236864	0.05924	0.56889	0.000174203	0.0041926	4.93061e-10	0.00163194	8.73073e-18	TRUE	TRUE	TRUE	TRUE
959	6	31250557	31320268	1767	59	0.215241	0.10508	0.32577	0.0463288	0.01104	0.10612	0.000147758	0.0533354	0	0.00345534	1.97024e-55	TRUE	TRUE	TRUE	TRUE
2115	16	11022543	11916631	2874	280	0.283795	0.15019	0.41875	0.0805398	0.02256	0.17535	5.38555e-05	0.0146105	1.67346e-61	0.00319837	4.08699e-44	TRUE	TRUE	TRUE	TRUE
